# Supplementary material for: Single-cell transcriptomics analysis of proliferative diabetic retinopathy fibrovascular membranes reveals AEBP1 as fibrogenesis modulator
Source: JCI Insight. 2023 Nov 2;8(23):e172062. doi: 10.1172/jci.insight.172062 (PMC10896003; doi:10.1172/jci.insight.172062)
Supplement: Supporting data values [file jciinsight-8-172062-s064.xlsx]

## Sheet: MFAP5 Fig. 7A
MFAP5	24h		48h
	MFAP5	BACT	MFAP5	BACT
	Ct	Ct	Ct	Ct
Normal Glucose	23.094	16.5842	24.2559	16.7142
Mannitol	22.3877	16.3439	23.9427	16.3523
High Glucose	20.8148	16.4071	21.557	16.366
TGFb	21.6057	16.3715	21.3293	16.4633
Normal Glucose	22.7206	16.0469	23.8775	16.6286
Mannitol	23.0949	16.2889	24.4689	16.8988
High Glucose	21.0867	16.8998	22.1399	16.6361
TGFb	20.8613	16.348	21.9205	16.7043
Normal Glucose	22.7206	16.0326	23.8775	16.6281
Mannitol	23.3949	16.3575	23.5675	16.8358
High Glucose	21.5523	16.6998	22.0465	16.1298
TGFb	20.4613	16.2658	22.1533	16.8215
	deltaCt		deltaCt
Normal Glucose	6.30975		7.54167
Mannitol	6.04377		7.59038
High Glucose	4.30768		5.19099
TGFb	5.23423		4.86598
Normal Glucose	6.67361		7.24895
Mannitol	6.90596		7.57013
High Glucose	4.18686		5.50375
TGFb	4.51322		5.21621
Normal Glucose	6.68798		7.2494
Mannitol	7.23742		6.73162
High Glucose	4.65246		5.91671
TGFb	4.09546		5.33181
Average deltaCt Control	6.55711		7.34667
	deltadeltaCt		deltadeltaCt
Normal Glucose	-0.24736		0.195001
Mannitol	-0.51334		0.243706
High Glucose	-2.24944		-2.15568
TGFb	-1.32289		-2.48069
Normal Glucose	0.116494		-0.0977277
Mannitol	0.34885		0.223452
High Glucose	-2.37025		-1.84292
TGFb	-2.0439		-2.13046
Normal Glucose	0.130866		-0.0972734
Mannitol	0.68031		-0.615053
High Glucose	-1.90465		-1.42997
TGFb	-2.46165		-2.01487
	Fold		Fold
Normal Glucose	1.18703		0.873572
Mannitol	1.42735		0.844573
High Glucose	4.75498		4.45578
TGFb	2.50166		5.58166
Normal Glucose	0.922426		1.07009
Mannitol	0.78521		0.856514
High Glucose	5.17032		3.58736
TGFb	4.12358		4.37858
Normal Glucose	0.913283		1.06975
Mannitol	0.624031		1.53161
High Glucose	3.74418		2.6944
TGFb	5.50846		4.04144

## Sheet: LUM  Fig. 7A
LUM	24h		48h
	LUM	BACT	LUM	BACT
	Ct	Ct	Ct	Ct
Normal Glucose	26.8232	16.7842	21.0064	16.8142
Mannitol	26.2238	16.3439	21.1102	16.3523
High Glucose	25.5974	16.5071	19.3841	16.466
TGFb	25.4723	16.3715	19.5164	16.4633
Normal Glucose	26.7686	16.0469	21.0211	16.6286
Mannitol	27.2465	16.1889	21.2702	16.8988
High Glucose	25.7345	16.8998	19.4491	16.5361
TGFb	25.5592	16.348	19.2441	16.7043
Normal Glucose	26.7686	16.0326	21.0153	16.6281
Mannitol	27.2465	16.1575	21.1067	16.7358
High Glucose	25.5401	16.8998	18.9184	16.1298
TGFb	24.5592	16.3658	19.2116	16.8215
	deltaCt		deltaCt
Normal Glucose	10.039		4.29217
Mannitol	9.87988		4.75789
High Glucose	9.09026		3.01814
TGFb	9.10084		3.0531
Normal Glucose	10.7217		4.39259
Mannitol	11.0576		4.3714
High Glucose	8.83462		2.81294
TGFb	9.21114		2.5398
Normal Glucose	10.736		4.38722
Mannitol	11.0891		4.27086
High Glucose	8.64024		2.7886
TGFb	8.19339		2.39009
Average deltaCt Control	10.4989		4.35733
	deltadeltaCt		deltadeltaCt
Normal Glucose	-0.459926		-0.0651514
Mannitol	-0.619009		0.400563
High Glucose	-1.40863		-1.33918
TGFb	-1.39805		-1.30422
Normal Glucose	0.222777		0.0352605
Mannitol	0.558721		0.0140763
High Glucose	-1.66427		-1.54439
TGFb	-1.28774		-1.81752
Normal Glucose	0.237149		0.029891
Mannitol	0.590181		-0.0864625
High Glucose	-1.85864		-1.56872
TGFb	-2.3055		-1.96724
	Fold		Fold
Normal Glucose	1.37547		1.04619
Mannitol	1.53582		0.757563
High Glucose	2.65485		2.53008
TGFb	2.63545		2.46951
Normal Glucose	0.856914		0.975856
Mannitol	0.678904		0.99029
High Glucose	3.16953		2.9168
TGFb	2.44146		3.52476
Normal Glucose	0.84842		0.979494
Mannitol	0.66426		1.06176
High Glucose	3.62666		2.96642
TGFb	4.94338		3.91019

## Sheet: CTHRC1  Fig. 7A
CTHRC1	24h		48h
	CTHRC1	BACT	CTHRC1	BACT
	Ct	Ct	Ct	Ct
Normal Glucose	27.9337	16.7842	27.7793	16.7142
Mannitol	27.4502	16.3439	27.3411	16.3523
High Glucose	25.0362	16.5071	26.4341	16.366
TGFb	25.1318	16.3715	24.971	16.4633
Normal Glucose	27.2988	16.0469	27.7426	16.6286
Mannitol	27.2699	16.1889	28.2856	16.8988
High Glucose	25.0898	16.8998	25.9336	16.6361
TGFb	23.9006	16.348	25.1063	16.7043
Normal Glucose	27.8094	16.0326	27.3334	16.6281
Mannitol	27.3699	16.1575	28.2856	16.8358
High Glucose	25.2898	16.8998	25.6535	16.1298
TGFb	23.8007	16.3658	24.9875	16.8215
	deltaCt		deltaCt
Normal Glucose	11.1495		11.0651
Mannitol	11.1063		10.9888
High Glucose	8.52908		10.0681
TGFb	8.76031		8.50762
Normal Glucose	11.2518		11.1141
Mannitol	11.081		11.3868
High Glucose	8.18992		9.29747
TGFb	7.5526		8.40195
Normal Glucose	11.7769		10.7053
Mannitol	11.2124		11.4498
High Glucose	8.38992		9.52371
TGFb	7.4349		8.16594
Average deltaCt Control	11.3927		10.9615
	deltadeltaCt		deltadeltaCt
Normal Glucose	-0.243239		0.103596
Mannitol	-0.286434		0.0272514
High Glucose	-2.86365		-0.893386
TGFb	-2.63243		-2.45388
Normal Glucose	-0.140886		0.152562
Mannitol	-0.311758		0.425286
High Glucose	-3.20282		-1.66404
TGFb	-3.84013		-2.55956
Normal Glucose	0.384125		-0.256158
Mannitol	-0.180298		0.488264
High Glucose	-3.00282		-1.43779
TGFb	-3.95783		-2.79556
	Fold		Fold
Normal Glucose	1.18365		0.93071
Mannitol	1.21962		0.981288
High Glucose	7.27854		1.85753
TGFb	6.20069		5.47888
Normal Glucose	1.10258		0.899651
Mannitol	1.24122		0.744691
High Glucose	9.20754		3.16902
TGFb	14.3217		5.89527
Normal Glucose	0.766244		1.19429
Mannitol	1.13312		0.712882
High Glucose	8.01563		2.70906
TGFb	15.5391		6.94302

## Sheet: THBS2  Fig. 7A
THBS2	24h		48h
	THBS2	BACT	THBS2	BACT
	Ct	Ct	Ct	Ct
Normal Glucose	27.9557	16.7842	26.1257	16.7142
Mannitol	27.6255	16.3439	26.0908	16.3523
High Glucose	25.3721	16.5071	23.7504	16.366
TGFb	26.1645	16.3715	24.3741	16.4633
Normal Glucose	27.6557	16.0469	26.1297	16.6286
Mannitol	27.6906	16.1889	26.1099	16.8988
High Glucose	25.8972	16.8998	24.2579	16.6361
TGFb	25.6492	16.348	24.3741	16.7043
Normal Glucose	27.6557	16.0326	25.3958	16.6281
Mannitol	27.3437	16.1575	26.144	16.8358
High Glucose	26.0476	16.8998	23.0389	16.1298
TGFb	25.2937	16.3658	23.532	16.8215
	deltaCt		deltaCt
Normal Glucose	11.1714		9.41144
Mannitol	11.2816		9.73848
High Glucose	8.86492		7.38446
TGFb	9.79295		7.91078
Normal Glucose	11.6087		9.50117
Mannitol	11.5017		9.21111
High Glucose	8.99738		7.62183
TGFb	9.30116		7.66983
Normal Glucose	11.6231		8.76768
Mannitol	11.1862		9.30815
High Glucose	9.14775		6.90913
TGFb	8.92793		6.71043
Average deltaCt Control	11.4677		9.22676
	deltadeltaCt		deltadeltaCt
Normal Glucose	-0.296295		0.18468
Mannitol	-0.186128		0.511713
High Glucose	-2.60282		-1.8423
TGFb	-1.67479		-1.31599
Normal Glucose	0.140962		0.274404
Mannitol	0.0339662		-0.0156551
High Glucose	-2.47036		-1.60493
TGFb	-2.16659		-1.55693
Normal Glucose	0.155333		-0.459083
Mannitol	-0.281552		0.0813896
High Glucose	-2.31999		-2.31764
TGFb	-2.53981		-2.51633
	Fold		Fold
Normal Glucose	1.22799		0.879844
Mannitol	1.13771		0.701389
High Glucose	6.07473		3.58581
TGFb	3.19274		2.48973
Normal Glucose	0.906914		0.826792
Mannitol	0.976731		1.01091
High Glucose	5.54183		3.04181
TGFb	4.48961		2.94228
Normal Glucose	0.897925		1.37467
Mannitol	1.2155		0.945147
High Glucose	4.9933		4.98515
TGFb	5.81514		5.72127

## Sheet: COL1A1  Fig. 7A
COL1A1	24h		48h
	COL1A1	BACT	COL1A1	BACT
	Ct	Ct	Ct	Ct
Normal Glucose	18.983	16.7842	19.477	16.7142
Mannitol	18.8247	16.3439	19.3092	16.3523
High Glucose	17.0225	16.5071	17.2435	16.366
TGFb	16.9283	16.3715	17.0778	16.4633
Normal Glucose	18.0846	16.0469	19.8398	16.6286
Mannitol	18.424	16.1889	20.1774	16.8988
High Glucose	17.6705	16.8998	18.0515	16.6361
TGFb	16.2656	16.348	17.3465	16.7043
Normal Glucose	18.0846	16.0326	19.3436	16.6281
Mannitol	18.6898	16.1575	20.6534	16.8358
High Glucose	17.3343	16.8998	17.2545	16.1298
TGFb	16.0112	16.3658	17.7876	16.8215
	deltaCt		deltaCt
Normal Glucose	2.19877		2.76282
Mannitol	2.48077		2.95691
High Glucose	0.515363		0.877506
TGFb	0.556752		0.614438
Normal Glucose	2.03768		3.21123
Mannitol	2.23503		3.27861
High Glucose	0.770671		1.41536
TGFb	-0.0824787		0.64218
Normal Glucose	2.05206		2.71546
Mannitol	2.53233		3.81753
High Glucose	0.434509		1.12478
TGFb	-0.354587		0.966052
Average deltaCt Control	2.09617		2.8965
	deltadeltaCt		deltadeltaCt
Normal Glucose	0.102602		-0.133681
Mannitol	0.384602		0.0604063
High Glucose	-1.58081		-2.019
TGFb	-1.53942		-2.28207
Normal Glucose	-0.0584867		0.314728
Mannitol	0.138863		0.382107
High Glucose	-1.3255		-1.48114
TGFb	-2.17865		-2.25432
Normal Glucose	-0.0441154		-0.181048
Mannitol	0.43616		0.921026
High Glucose	-1.66166		-1.77172
TGFb	-2.45076		-1.93045
	Fold		Fold
Normal Glucose	0.931352		1.09709
Mannitol	0.76599		0.958994
High Glucose	2.99137		4.05302
TGFb	2.90677		4.86374
Normal Glucose	1.04137		0.804002
Mannitol	0.908234		0.767316
High Glucose	2.5062		2.79169
TGFb	4.5273		4.7711
Normal Glucose	1.03105		1.13371
Mannitol	0.739099		0.528133
High Glucose	3.16381		3.41462
TGFb	5.46703		3.81174

## Sheet: COL1A2 Fig. 7A
COL1A2	24h		48h
	COL1A2	BACT	COL1A2	BACT
	Ct	Ct	Ct	Ct
Normal Glucose	17.4765	16.6942	18.4647	16.6442
Mannitol	17.5356	16.3439	18.4364	16.3523
High Glucose	16.5435	16.4671	17.0465	16.286
TGFb	15.5354	16.3715	16.6464	16.4633
Normal Glucose	17.4365	16.0469	18.6374	16.6286
Mannitol	17.4647	16.1489	19.7548	16.5988
High Glucose	16.6346	16.8998	17.4737	16.6361
TGFb	15.6436	16.288	16.7537	16.7043
Normal Glucose	17.4647	16.0326	18.6363	16.6281
Mannitol	17.4665	16.1575	19.6635	16.8358
High Glucose	16.4665	16.8998	16.7455	16.2398
TGFb	15.6364	16.3658	16.7475	16.8215
	deltaCt		deltaCt
Normal Glucose	0.692258		1.75045
Mannitol	1.19172		2.08413
High Glucose	0.0363879		0.680497
TGFb	-0.836154		0.183014
Normal Glucose	1.38952		2.00887
Mannitol	1.27573		2.85595
High Glucose	-0.26519		0.837586
TGFb	-0.704397		0.0494296
Normal Glucose	1.43209		2.00816
Mannitol	1.309		2.82762
High Glucose	-0.433373		0.615788
TGFb	-0.729362		-0.0740531
Average deltaCt Control	1.17129		1.92249
	deltadeltaCt		deltadeltaCt
Normal Glucose	-0.479029		-0.172046
Mannitol	0.0204285		0.161632
High Glucose	-1.1349		-1.242
TGFb	-2.00744		-1.73948
Normal Glucose	0.218229		0.0863798
Mannitol	0.104447		0.933453
High Glucose	-1.43648		-1.08491
TGFb	-1.87568		-1.87306
Normal Glucose	0.2608		0.0856661
Mannitol	0.137712		0.905125
High Glucose	-1.60466		-1.30671
TGFb	-1.90065		-1.99655
	Fold		Fold
Normal Glucose	1.39381		1.12666
Mannitol	0.98594		0.894013
High Glucose	2.19603		2.36526
TGFb	4.02068		3.33915
Normal Glucose	0.85962		0.941883
Mannitol	0.930161		0.523603
High Glucose	2.70659		2.12124
TGFb	3.66975		3.6631
Normal Glucose	0.834625		0.942349
Mannitol	0.90896		0.533986
High Glucose	3.04124		2.47376
TGFb	3.73381		3.99044

## Sheet: AEBP1  Fig. 7A
AEBP1	24h		48h
	AEBP1	BACT	AEBP1	BACT
	Ct	Ct	Ct	Ct
Normal Glucose	22.8395	16.7842	22.4187	16.7142
Mannitol	22.5043	16.3439	22.2566	16.3523
High Glucose	20.395	16.5071	20.2444	16.366
TGFb	19.6868	16.3715	20.2626	16.4633
Normal Glucose	22.2787	16.0469	22.1187	16.6286
Mannitol	22.5679	16.1889	22.4566	16.8988
High Glucose	21.0957	16.8998	20.2195	16.6361
TGFb	20.0866	16.348	21.0626	16.7043
Normal Glucose	22.1766	16.0326	22.2426	16.6281
Mannitol	21.9575	16.1575	22.0569	16.8358
High Glucose	20.7535	16.8998	20.2037	16.1298
TGFb	19.1688	16.3658	21.0626	16.8215
	deltaCt		deltaCt
Normal Glucose	6.05528		5.70451
Mannitol	6.1604		5.90432
High Glucose	3.88787		3.87845
TGFb	3.3153		3.79925
Normal Glucose	6.23173		5.49017
Mannitol	6.37895		5.55781
High Glucose	4.19591		3.58343
TGFb	3.7386		4.35829
Normal Glucose	6.14399		5.61452
Mannitol	5.80001		5.22103
High Glucose	3.85371		4.07398
TGFb	2.80297		4.24107
Average deltaCt Control	6.14366		5.60307
	deltadeltaCt		deltadeltaCt
Normal Glucose	-0.088386		0.101444
Mannitol	0.0167337		0.301255
High Glucose	-2.25579		-1.72462
TGFb	-2.82836		-1.80382
Normal Glucose	0.0880629		-0.1129
Mannitol	0.23529		-0.0452572
High Glucose	-1.94775		-2.01964
TGFb	-2.40506		-1.24478
Normal Glucose	0.000323148		0.0114565
Mannitol	-0.343658		-0.382042
High Glucose	-2.28995		-1.52909
TGFb	-3.34069		-1.362
	Fold		Fold
Normal Glucose	1.06318		0.9321
Mannitol	0.988468		0.811546
High Glucose	4.77595		3.30492
TGFb	7.10266		3.49143
Normal Glucose	0.940785		1.0814
Mannitol	0.849514		1.03187
High Glucose	3.85773		4.05481
TGFb	5.29657		2.36982
Normal Glucose	0.999776		0.99209
Mannitol	1.26897		1.30318
High Glucose	4.8904		2.88603
TGFb	10.1309		2.57041

## Sheet: ACTA2  Fig. 7A
ACTA2	24h		48h
	ACTA2	BACT	ACTA2	BACT
	Ct	Ct	Ct	Ct
Normal Glucose	21.9376	16.6842	19.8469	16.5142
Mannitol	21.2041	16.3439	19.0197	16.3523
High Glucose	18.7067	16.4071	19.0505	16.266
TGFb	18.2318	16.3715	18.0756	16.3633
Normal Glucose	20.9508	16.0469	19.0956	16.6286
Mannitol	20.9911	16.1889	19.3759	16.8988
High Glucose	19.3446	16.8998	19.2053	16.6361
TGFb	17.2866	16.348	17.5537	16.7043
Normal Glucose	20.9508	16.0326	19.0644	16.6281
Mannitol	20.9244	16.1575	18.9923	16.8358
High Glucose	19.0677	16.8998	18.3862	16.1298
TGFb	17.7607	16.3658	17.2378	16.8215
	deltaCt		deltaCt
Normal Glucose	5.15337		3.13269
Mannitol	4.86014		2.66741
High Glucose	2.19953		2.68456
TGFb	1.86029		1.61224
Normal Glucose	4.90388		2.46705
Mannitol	4.80222		2.47705
High Glucose	2.4448		2.56916
TGFb	0.938533		0.849406
Normal Glucose	4.91825		2.43627
Mannitol	4.7669		2.15642
High Glucose	2.16782		2.25649
TGFb	1.39495		0.416229
Average deltaCt Control	4.99183		2.67867
	deltadeltaCt		deltadeltaCt
Normal Glucose	0.161537		0.454017
Mannitol	-0.131694		-0.0112611
High Glucose	-2.7923		0.00589407
TGFb	-3.13154		-1.06643
Normal Glucose	-0.0879544		-0.211622
Mannitol	-0.18961		-0.201616
High Glucose	-2.54703		-0.109505
TGFb	-4.0533		-1.82926
Normal Glucose	-0.0735831		-0.242395
Mannitol	-0.224934		-0.522253
High Glucose	-2.82402		-0.422182
TGFb	-3.59688		-2.26244
	Fold		Fold
Normal Glucose	0.894072		0.730007
Mannitol	1.09558		1.00784
High Glucose	6.92734		0.995923
TGFb	8.76373		2.09424
Normal Glucose	1.06286		1.15799
Mannitol	1.14046		1.14999
High Glucose	5.84431		1.07886
TGFb	16.6022		3.55355
Normal Glucose	1.05233		1.18295
Mannitol	1.16872		1.4362
High Glucose	7.08131		1.33995
TGFb	12.0996		4.79802

## Sheet: FN1  Fig. 7A
FN1	24h		48h
	FN1	BACT	FN1	BACT
	Ct	Ct	Ct	Ct
Normal Glucose	19.632	16.7842	19.954	16.7142
Mannitol	19.9956	16.3439	19.2901	16.3523
High Glucose	19.7907	16.5071	19.0173	16.366
TGFb	19.4112	16.3715	19.1628	16.4633
Normal Glucose	19.6746	16.0469	20.1882	16.6286
Mannitol	19.4628	16.1889	20.7334	16.8988
High Glucose	19.3359	16.8998	20.0205	16.6361
TGFb	18.7766	16.348	19.8794	16.7043
Normal Glucose	19.6746	16.0326	20.1356	16.6281
Mannitol	18.9977	16.1575	20.8457	16.8358
High Glucose	20.0577	16.8998	19.0096	16.1298
TGFb	19.7766	16.3658	19.8383	16.8215
	deltaCt		deltaCt
Normal Glucose	2.84775		3.23983
Mannitol	3.65165		2.93778
High Glucose	3.28356		2.65131
TGFb	3.03969		2.69942
Normal Glucose	3.62762		3.55964
Mannitol	3.27383		3.8346
High Glucose	2.43607		3.38435
TGFb	2.42859		3.1751
Normal Glucose	3.64199		3.50751
Mannitol	2.84021		4.00988
High Glucose	3.15782		2.8798
TGFb	3.41084		3.01679
Average deltaCt Control	3.37245		3.43566
	deltadeltaCt		deltadeltaCt
Normal Glucose	-0.524706		-0.195828
Mannitol	0.279197		-0.497879
High Glucose	-0.0888974		-0.784353
TGFb	-0.332761		-0.736239
Normal Glucose	0.255168		0.123981
Mannitol	-0.098626		0.398942
High Glucose	-0.936379		-0.0513086
TGFb	-0.943864		-0.260561
Normal Glucose	0.269539		0.0718471
Mannitol	-0.532239		0.574221
High Glucose	-0.214631		-0.555855
TGFb	0.0383829		-0.418866
	Fold		Fold
Normal Glucose	1.43864		1.14538
Mannitol	0.82405		1.41214
High Glucose	1.06356		1.72232
TGFb	1.25942		1.66583
Normal Glucose	0.83789		0.917652
Mannitol	1.07075		0.758414
High Glucose	1.91372		1.0362
TGFb	1.92367		1.19794
Normal Glucose	0.829585		0.951419
Mannitol	1.44617		0.671649
High Glucose	1.16041		1.47004
TGFb	0.973746		1.33688

## Sheet: CSPG4  Fig. 7B
CSPG4	24h		48h
	CSPG4	BACT	CSPG4	BACT
	Ct	Ct	Ct	Ct
Normal Glucose	27.4301	16.7842	28.0215	16.7142
Mannitol	26.7906	16.3439	28.274	16.3523
High Glucose	27.3107	16.5071	28.3354	16.366
TGFb	26.9198	16.3715	29.3675	16.4633
Normal Glucose	25.9403	16.0469	27.7945	16.6286
Mannitol	26.4342	16.1889	28.3979	16.8988
High Glucose	27.4974	16.8998	29.0966	16.6361
TGFb	26.8696	16.348	29.1108	16.7043
Normal Glucose	26.2437	16.0326	27.6497	16.6281
Mannitol	26.8755	16.1575	27.9931	16.8358
High Glucose	26.7577	16.8998	27.9982	16.1298
TGFb	27.3242	16.3658	28.5237	16.8215
	deltaCt		deltaCt
Normal Glucose	10.6459		11.3072
Mannitol	10.4466		11.9217
High Glucose	10.8035		11.9694
TGFb	10.5483		12.9042
Normal Glucose	9.89339		11.166
Mannitol	10.2452		11.499
High Glucose	10.5976		12.4605
TGFb	10.5215		12.4065
Normal Glucose	10.2112		11.0216
Mannitol	10.7181		11.1572
High Glucose	9.85782		11.8685
TGFb	10.9584		11.7021
Average deltaCt Control	10.2502		11.1649
	deltadeltaCt		deltadeltaCt
Normal Glucose	0.395767		0.142318
Mannitol	0.196492		0.756789
High Glucose	0.553381		0.804499
TGFb	0.298181		1.73927
Normal Glucose	-0.356768		0.00104464
Mannitol	-0.00491529		0.334116
High Glucose	0.347449		1.29559
TGFb	0.271354		1.24156
Normal Glucose	-0.0389993		-0.143363
Mannitol	0.467924		-0.00770853
High Glucose	-0.392341		0.703559
TGFb	0.708289		0.537199
	Fold		Fold
Normal Glucose	0.760085		0.906062
Mannitol	0.87267		0.591812
High Glucose	0.681421		0.572561
TGFb	0.813277		0.299522
Normal Glucose	1.28055		0.999276
Mannitol	1.00341		0.79327
High Glucose	0.785973		0.407371
TGFb	0.828541		0.422916
Normal Glucose	1.0274		1.10448
Mannitol	0.723004		1.00536
High Glucose	1.31252		0.614056
TGFb	0.612045		0.689107

[truncated: 10 more sheets: PDGFRB Fig. 7B, siRNA exp IF  Fig. 8A, AEBP1 Fig.8, COL1A1 Fig. 8, COL1A2 Fig.8 , LUM Fig. 8, THBS2 Fig. 8, MFAP5 Fig. 8, CTHRC1 Fig. 8, ACTA2 Fig. 8]
